# Supplementary material for: New Bioactive β-Resorcylic Acid Derivatives from the Alga-Derived Fungus Penicillium antarcticum KMM 4685
Source: Mar Drugs. 2023 Mar 14;21(3):178. doi: 10.3390/md21030178 (PMC10058225; doi:10.3390/md21030178)
Supplement: Supplementary file 1 [file marinedrugs-21-00178-s001.zip]

Archive with 1 entries (1 files):
- marinedrugs-2273291-supplementary.pdf
